# Supplementary material for: Establishment of an Integrated CRISPR/Cas9 Plasmid System for Simple and Efficient Genome Editing in Medaka In Vitro and In Vivo
Source: Biology (Basel). 2023 Feb 20;12(2):336. doi: 10.3390/biology12020336 (PMC9953409; doi:10.3390/biology12020336)
Supplement: Supplementary file 1 [file biology-12-00336-s001.zip]

Archive with 1 entries (1 files):
- biology-2182740-supplementary.pdf
